# Supplementary material for: The Refinement of Genetic Predictors of Multiple Sclerosis
Source: PLoS One. 2014 May 2;9(5):e96578. doi: 10.1371/journal.pone.0096578 (PMC4008598; doi:10.1371/journal.pone.0096578)
Supplement: Table S1 — List of all currently known MS associated genetic variants. (XLSX) [file pone.0096578.s001.xlsx]

## Sheet: Supplementary table 1
	rsID	Immunochip ID	Position	RAF	OR	Gene	Published association
	rs3007421	rs3007421	chr1:6530189	0.123	1.12	PLEKHG5	Novel
	rs12087340	rs12087340	chr1:85746993	0.08673	1.22	BCL10, DDAH	Novel
	rs11587876	rs11587876	chr1:85915183	0.7931	1.12	DDAH1	Novel
	rs666930	rs666930	chr1:120258970	0.5268	1.09	PHGDH	Novel
	rs2050568	rs2050568	chr1:157770241	0.5342	1.08	FCRL1	Novel
	rs35967351	imm_1_158978428	chr1:160711804	0.6726	1.09	SLAMF7	Novel
	rs4665719	rs4665719	chr2:25017860	0.2532	1.09	CENPO	Novel
	rs842639	imm_2_60948749	chr2:61095245	0.653	1.11	FLJ16341	Novel
	rs9967792	imm_2_191682680	chr2:191974435	0.619	1.11	STAT4	Novel
	rs11719975	1kg_3_18760589	chr3:18785585	0.2693	1.09	SATB1, KCNH8	Novel
	rs4679081	imm_3_32988487	chr3:33013483	0.5222	1.08	CCR4, GLB1	Novel
	rs9828629	rs9828629	chr3:71530346	0.6236	1.08	FOXP1	Novel
	rs2726518	rs2726518	chr4:106173199	0.55	1.09	TET2	Novel
	rs756699	rs756699	chr5:133446575	0.8729	1.12	VDAC1, TCF7	Novel
	none	imm_5_141486748	chr5:141506564	0.6096	1.07	NDFIP1	Novel
	rs4976646	rs4976646	chr5:176788570	0.3399	1.13	RGS14	Novel
	rs17119	rs17119	chr6:14719496	0.812	1.11	CD83, JARID2	Novel
	rs941816	rs941816	chr6:36375304	0.1813	1.13	PXT1	Novel
	rs7769192	imm_6_138004348	chr6:137962655	0.5464	1.08	OLIG3, TNFAIP3	Novel
	rs1843938	rs1843938	chr7:3113034	0.4382	1.08	CARD11, SDK1	Novel
	rs706015	imm_7_26981513	chr7:27014988	0.1819	1.14	SKAP2, HOXA1	Novel
	rs917116	imm_7_28139264	chr7:28172739	0.2045	1.12	JAZF1	Novel
	rs60600003	1kg_7_37348990	chr7:37382465	0.1033	1.16	ELMO1	Novel
	rs201847125	imm_7_50296113	chr7:50325567	0.6952	1.11	C7orf72, IKZF1	Novel
	rs2456449	rs2456449	chr8:128192981	0.3637	1.1	PCAT1, POU5F1B	Novel
	rs793108	rs793108	chr10:31415106	0.5036	1.09	ZNF438, ZEB1-AS1	Novel
	rs2688608	rs2688608	chr10:75658349	0.5492	1.07	CAMK2G, C10orf55	Novel
	rs7120737	rs7120737	chr11:47702395	0.1454	1.13	AGBL2	Novel
	rs694739	rs694739	chr11:64097233	0.6161	1.08	PRDX5, CCDC88B	Novel
	rs533646	imm_11_118071956	chr11:118566746	0.6845	1.1	TREH, DDX6	Novel
	rs9736016	imm_11_118230104	chr11:118724894	0.6275	1.1	DDX6, CXCR5	Novel
	rs12296430	ccc-12-6373761-G-C	chr12:6503500	0.189	1.14	LTBR, CD27-AS1	Novel
	rs4772201	1kg_13_98884260	chr13:100086259	0.8189	1.12	MIR548AN, TM9SF2	Novel
	rs12148050	rs12148050	chr14:103263788	0.3491	1.08	TRAF3	Novel
	rs59772922	imm_15_76994521	chr15:79207466	0.8281	1.11	MORF4L1, CTSH	Novel
	rs8042861	rs8042861	chr15:90977333	0.4405	1.08	IQGAP1	Novel
	rs4780346	imm_16_11196307	chr16:11288806	0.2328	1.09	CLEC16A, SOCS1	Novel
	rs6498184	imm_16_11343491	chr16:11435990	0.8132	1.15	PRM1, RMI2	Novel
	rs7204270	rs7204270	chr16:30156963	0.5049	1.09	MAPK3, CORO1A	Novel
	rs1886700	imm_16_67243406	chr16:68685905	0.1402	1.11	CDH3	Novel
	rs12149527	rs12149527	chr16:79110596	0.4706	1.08	WWOX	Novel
	rs7196953	rs7196953	chr16:79649394	0.2875	1.08	MAF, DYNLRB2	Novel
	rs12946510	imm_17_35165903	chr17:37912377	0.4748	1.08	GRB7, IKZF3	Novel
	rs4794058	rs4794058	chr17:45597098	0.4999	1.07	MRPL45P2, NPEPPS	Novel
	rs2288904	rs2288904	chr19:10742170	0.7688	1.14	SLC44A2	Novel
	rs1870071	rs1870071	chr19:16505106	0.2933	1.12	EPS15L1	Novel
	rs17785991	imm_20_47872168	chr20:48438761	0.3483	1.09	SLC9A8	Novel
	rs2256814	imm_20_61844427	chr20:62373983	0.1855	1.11	SLC2A4RG	Novel
	rs3129889	rs3129889	chr6:32413545	0.2	2.97	HLA-DRB1	rs3129889
	rs3748817	imm_1_2515525	chr1:2525665	0.6412	1.14	MMEL1	rs4648356
	rs41286801	1kg_1_92748052	chr1:92975464	0.1441	1.2	EVI5	rs11810217
	rs7552544	1kg_1_101013481	chr1:101240893	0.5583	1.08	VCAM1, EXTL2	rs12048904
	rs11581062	rs11581062	chr1:101407519	0.2947	1.05	VCAM1	rs11581062
	rs6677309	imm_1_116881689	chr1:117080166	0.8786	1.34	CD58	rs1335532
	rs1359062	imm_1_190808095	chr1:192541472	0.8164	1.18	RGS21, RGS1	rs1323292
	rs55838263	imm_1_199141351	chr1:200874728	0.7057	1.12	C1orf106	rs7522462
	rs2163226	1kg_2_43214760	chr2:43361256	0.7147	1.1	HAAO, ZFP36L2	rs12466022
	rs7595717	imm_2_68440981	chr2:68587477	0.264	1.1	CNRIP1, PLEK	rs7595037
	rs17174870	rs17174870	chr2:112665201	0.7581	1.03	MERTK	rs17174870
	rs9989735	imm_2_230823698	chr2:231115454	0.1822	1.17	SP140	rs10201872
	rs2371108	1kg_3_27732022	chr3:27757018	0.3835	1.08	EOMES	rs11129295
	rs1813375	1kg_3_28053575	chr3:28078571	0.4695	1.15	EOMES, CMC1	rs669607
	rs2028597	rs2028597	chr3:105558837	0.92028	1.04	CBLB	rs2028597
	rs1131265	imm_3_120705146	chr3:119222456	0.8037	1.19	TIMMDC1	rs2293370
	rs1920296	rs1920296	chr3:121543577	0.6441	1.14	IQCB1	rs4285028
	rs2255214	rs2255214	chr3:121770539	0.518	1.11	ILDR1, CD86	rs4308217
	rs9282641	rs9282641	chr3:121796768	0.91882	1.12	CD86	rs9282641
	rs1014486	imm_3_161173806	chr3:159691112	0.4335	1.11	IQCJ-SCHIP1, IL12A	rs2243123
	rs7665090	rs7665090	chr4:103551603	0.5173	1.08	NFKB1, MANBA	rs228614
	rs6881706	imm_5_35914913	chr5:35879156	0.7246	1.12	IL7R, CAPSL	rs6897932
	rs6880778	imm_5_40434853	chr5:40399096	0.598	1.1	DAB2, PTGER4	rs4613763
	rs71624119	imm_5_55476487	chr5:55440730	0.7552	1.12	ANKRD55	rs6859219
	rs2546890	imm_5_158692478	chr5:158759900	0.5234	1.06	LOC285626	rs2546890
	rs72928038	imm_6_91033489	chr6:90976768	0.174	1.11	BACH2	rs12212193
	rs802734	imm_6_128320491	chr6:128278798	0.6868	1.03	THEMIS, PTPRK	rs802734
	rs11154801	rs11154801	chr6:135739355	0.366	1.11	AHI1	rs11154801
	rs17066096	rs17066096	chr6:137452908	0.2294	1.14	IL20RA, IL22RA2	rs17066096
	rs67297943	imm_6_138286509	chr6:138244816	0.7841	1.12	TNFAIP3, PERP	rs13192841
	rs212405	imm_6_159390547	chr6:159470559	0.6228	1.15	TAGAP, FNDC1	rs1738074
	rs354033	rs354033	chr7:149289464	0.7427	1.03	ZNF767	rs354033
	rs1021156	1kg_8_79738359	chr8:79575804	0.2425	1.12	PKIA, ZC2HC1A	rs1520333
	rs4410871	rs4410871	chr8:128815029	0.7175	1.12	MIR1204, PVT1	rs4410871
	rs759648	imm_8_129228127	chr8:129158945	0.3068	1.09	PVT1, MIR1208	rs2019960
	rs2150702	Not included in immunochip	chr9:5893861	0.49	1.16	MLANA	rs2150702
	rs2104286	imm_10_6139051	chr10:6099045	0.7215	1.21	IL2RA	rs3118470
	rs1782645	imm_10_80718617	chr10:81048611	0.4339	1.09	ZMIZ1	rs1250550
	rs7923837	rs7923837	chr10:94481917	0.6118	1.11	HHEX, EXOC6	rs7923837
	rs34383631	imm_11_60549906	chr11:60793330	0.3961	1.11	CD6, CD5	rs650258
	rs523604	imm_11_118260948	chr11:118755738	0.5259	1.09	CXCR5	rs630923
	rs1800693	imm_12_6310270	chr12:6440009	0.3979	1.14	TNFRSF1A	rs1800693
	rs11052877	imm_12_9796957	chr12:9905690	0.3642	1.1	CD69	rs10466829
	rs201202118	seq-t1d-12-56468329-A-T	chr12:58182062	0.6677	1.14	TSFM	rs12368653
	rs7132277	imm_12_122159335	chr12:123593382	0.1865	1.1	PITPNM2	rs949143
	rs2236262	imm_14_68331225	chr14:69261472	0.4974	1.08	ZFP36L1	rs4902647
	rs4903324	rs4903324	chr14:75961511	0.1897	1.1	JDP2, BATF	rs2300603
	rs74796499	1kg_14_87502081	chr14:88432328	0.95409	1.31	GALC	rs2119704
	rs2744148	rs2744148	chr16:1073552	0.1767	1.09	SOX8, SSTR5-AS1	rs2744148
	rs12927355	imm_16_11102272	chr16:11194771	0.6779	1.21	CLEC16A	rs7200786
	rs35929052	imm_16_84551985	chr16:85994484	0.8902	1.14	IRF8, LOC146513	rs13333054
	rs4796791	imm_17_37784289	chr17:40530763	0.3646	1.1	STAT3	rs9891119
	rs8070345	rs8070345	chr17:57816757	0.4533	1.14	VMP1	rs180515
	rs7238078	rs7238078	chr18:56384192	0.7702	1.05	MALT1	rs7238078
	rs1077667	rs1077667	chr19:6668972	0.7858	1.16	TNFSF14	rs1077667
	rs34536443	imm_19_10324118	chr19:10463118	0.95046	1.28	TYK2	rs8112449
	rs11554159	chr19_18146944	chr19:18285944	0.7303	1.15	IFI30	rs874628
	rs8107548	rs8107548	chr19:49870643	0.2545	1.09	DKKL1	rs2303759
	rs4810485	imm_20_44181354	chr20:44747947	0.2473	1.08	CD40	rs2425752
	rs2248359	rs2248359	chr20:52791518	0.5986	1.07	CYP24A1, PFDN4	rs2248359
	rs6062314	rs6062314	chr20:62409713	0.91863	1.1	ZBTB46	rs6062314
	rs2283792	rs2283792	chr22:22131125	0.5146	1.08	MAPK1	rs2283792
	rs470119	rs470119	chr22:50966914	0.3892	1.07	TYMP	rs140522
