# Supplementary material for: The Refinement of Genetic Predictors of Multiple Sclerosis
Source: PLoS One. 2014 May 2;9(5):e96578. doi: 10.1371/journal.pone.0096578 (PMC4008598; doi:10.1371/journal.pone.0096578)
Supplement: Table S2 — Risk allele frequencies, Hardy-Weinberg equilibrium and proportion of missing genotypes for all MS associated genetic variants genotyped in MS patients and healthy controls. (XLSX) [file pone.0096578.s002.xlsx]

## Sheet: Supplementary table 2
	ImmunoChip ID	Minor allele	Major allele	Minor allele frequency	Hardy-Weinberg P value	Proportion of missing genotypes
	imm_1_2515525	G	A	0.3389	0.04306	0
	rs3007421	A	G	0.1477	0.5279	0
	rs12087340	A	G	0.06376	1	0
	rs11587876	G	A	0.2181	1	0
	1kg_1_92748052	A	G	0.1678	0.7678	0
	1kg_1_101013481	G	A	0.434	1	0.03356
	rs11581062	G	A	0.2905	1	0.006711
	imm_1_116881689	C	A	0.1588	0.7641	0.006711
	rs666930	A	G	0.4463	0.8696	0
	rs2050568	G	A	0.4866	0.5141	0
	imm_1_158978428	T	A	0.2838	1	0.006711
	imm_1_190808095	G	C	0.1554	0.5297	0.006711
	imm_1_199141351	G	A	0.245	0.6583	0
	rs4665719	G	A	0.2248	0.6384	0
	1kg_2_43214760	G	A	0.2819	1	0
	imm_2_60948749	G	A	0.406	0.06376	0
	imm_2_68440981	A	G	0.2925	0.324	0.01342
	rs17174870	A	G	0.2852	1	0
	imm_2_191682680	A	G	0.3859	0.1187	0
	imm_2_230823698	C	G	0.1389	1	0.03356
	1kg_3_18760589	C	G	0.316	1	0.03356
	1kg_3_27732022	A	C	0.4694	0.2473	0.01342
	1kg_3_28053575	C	A	0.4933	1	0
	imm_3_32988487	A	G	0.4789	0.5007	0.04698
	rs9828629	A	G	0.3691	0.1128	0
	rs2028597	A	G	0.1141	1	0
	imm_3_120705146	G	C	0.2148	0.3295	0
	rs1920296	A	C	0.3784	0.7297	0.006711
	rs2255214	A	C	0.4615	0.1315	0.04027
	rs9282641	A	G	0.08054	0.05235	0
	imm_3_161173806	G	A	0.4493	1	0.006711
	rs7665090	G	A	0.4966	0.7431	0
	rs2726518	A	C	0.4178	0.307	0.02013
	imm_5_35914913	A	C	0.2349	0.1761	0
	imm_5_40434853	A	G	0.406	0.4964	0
	imm_5_55476487	A	G	0.2248	1	0
	rs756699	G	A	0.1376	1	0
	imm_5_141486748	A	C	0.3624	0.5983	0
	imm_5_158692478	G	A	0.465	0.7377	0.04027
	rs4976646	G	A	0.3483	0.5872	0.02685
	rs3129889	G	A	0.2315	1	0
	rs17119	G	A	0.2349	0.4922	0
	rs941816	G	A	0.2114	1	0
	imm_6_91033489	A	G	0.1779	0.5723	0
	imm_6_128320491	G	A	0.3446	1	0.006711
	rs11154801	A	C	0.3658	0.7249	0
	rs17066096	G	A	0.2752	0.837	0
	imm_6_138004348	A	G	0.443	0.1344	0
	imm_6_138286509	G	A	0.2148	0.6262	0
	imm_6_159390547	A	T	0.3108	0.4462	0.006711
	rs1843938	A	G	0.4597	0.6228	0
	imm_7_26981513	C	A	0.2283	0.3106	0.1477
	imm_7_28139264	C	A	0.2617	0.0185	0
	1kg_7_37348990	C	A	0.1141	0.09914	0
	imm_7_50296113	A	G	0.2651	1	0
	rs354033	A	G	0.2517	0.8281	0
	1kg_8_79738359	A	G	0.2685	0.8374	0
	rs2456449	G	A	0.3275	0.5669	0.04698
	rs4410871	A	G	0.2483	0.8258	0
	imm_8_129228127	C	A	0.2925	0.8436	0.01342
	imm_10_6139051	G	A	0.2047	0.8004	0
	rs793108	A	G	0.4497	1	0
	rs2688608	C	A	0.4161	0.6148	0
	imm_10_80718617	A	G	0.4549	0.5015	0.03356
	rs7923837	A	G	0.3826	0.8631	0
	rs7120737	G	A	0.1376	1	0
	imm_11_60549906	A	G	0.381	0.2957	0.01342
	rs694739	G	A	0.3926	0.3904	0
	imm_11_118071956	C	G	0.3007	0.436	0.006711
	imm_11_118230104	T	A	0.4192	2.685e-19	0.1275
	imm_11_118260948	G	A	0.4797	0.1913	0.006711
	imm_12_6310270	G	A	0.4597	0.1397	0
	ccc-12-6373761-G-C	C	G	0.1853	0.7847	0.04027
	imm_12_9796957	G	A	0.3826	1	0
	seq-t1d-12-56468329-A-T	T	A	0.3243	0.8526	0.006711
	imm_12_122159335	A	G	0.2148	0.8104	0
	1kg_13_98884260	G	A	0.1745	1	0
	imm_14_68331225	A	G	0.4796	0.4105	0.01342
	rs4903324	A	G	0.198	0.2989	0
	1kg_14_87502081	A	C	0.04362	0.02253	0
	rs12148050	A	G	0.3993	0.305	0
	imm_15_76994521	G	A	0.1544	0.2018	0
	rs8042861	A	C	0.4262	0.0965	0
	rs2744148	G	A	0.1678	0.7678	0
	imm_16_11102272	A	G	0.3087	0.4487	0
	imm_16_11196307	A	G	0.2721	0.6772	0.01342
	imm_16_11343491	A	G	0.1724	0.7693	0.02685
	rs7204270	G	A	0.4966	0.8707	0
	imm_16_67243406	A	G	0.1443	0.7395	0
	rs12149527	A	G	0.4832	0.6243	0
	rs7196953	A	G	0.2376	0.03361	0.05369
	imm_16_84551985	A	G	0.08784	1	0.006711
	imm_17_35165903	A	G	0.4797	0.1913	0.006711
	imm_17_37784289	A	G	0.3851	0.3856	0.006711
	rs4794058	A	G	0.4732	0.7431	0
	rs8070345	A	G	0.4228	0.1783	0
	rs7238078	C	A	0.1745	0.251	0
	rs1077667	A	G	0.2148	0.1433	0
	imm_19_10324118	G	C	0.02013	1	0
	rs2288904	A	G	0.1913	0.4262	0
	rs1870071	G	A	0.3054	0.1225	0
	chr19_18146944	A	G	0.223	0.8121	0.006711
	rs8107548	G	A	0.3221	0.1325	0
	imm_20_44181354	A	C	0.2432	0.6541	0.006711
	imm_20_47872168	A	T	0.3255	0.2621	0
	rs2248359	A	G	0.4088	0.6128	0.006711
	imm_20_61844427	A	G	0.2081	0.3201	0
	rs6062314	G	A	0.05705	1	0
	rs2283792	A	C	0.4865	0.327	0.006711
	rs470119	A	G	0.4054	0.04087	0.006711
